# Supplementary material for: Expansion of the known distribution of Asiatic mouflon (Ovis orientalis) in the Late Pleistocene of the Southern Levant
Source: R Soc Open Sci. 2017 Aug 23;4(8):170409. doi: 10.1098/rsos.170409 (PMC5579105; doi:10.1098/rsos.170409)
Supplement: Measurements taken on distal condyle of sheep metapodials from Shubayqa [file rsos170409supp1.xlsx]

## Sheet: sheet 1
Metacarpal
Bone ID	Measurement 1	Measurement 2	Measurement 3	Condyle
1594	13.2	17.8	11.9	?
3663	13.4	17.5	12.6	?
5401	12.3	17.1	12.3	?
5591	13.8	18.5	13.4	?
5592	13.4	18.9	13.2	?
5593	13.4	18.4	12.6	?
7096	12.4	17.4	11.6	?
8116	12.2	17.8	12.5	Medial
10358	12.9		11.3	?
13099	13.5		13.3	?
13067	14.3		14.3	?
12626	13.7		13.9	Medial
Metatarsal
Bone ID	Measurement 1	Measurement 2	Measurement 3	Condyle
3662	12.9		13	?
4179	13.4		13	?
4313	12.1		11.3	?
4314	12.6		12.4	?
5260	11.3	17.9	12.1	?
5362	12.1	18.1	12.4	?
5363	13.2		12.8	?
5481	11.6		12.2	?
6835	12.8	19.2	13.3	Medial
6980	13.3	19.2	14.4	?
13132	13.1	18.4	12	?
11878	11.5	16.6	11.8	?
