# Supplementary material for: Expansion of the known distribution of Asiatic mouflon (Ovis orientalis) in the Late Pleistocene of the Southern Levant
Source: R Soc Open Sci. 2017 Aug 23;4(8):170409. doi: 10.1098/rsos.170409 (PMC5579105; doi:10.1098/rsos.170409)
Supplement: Measurements taken on sheep and sheep or goat bones [file rsos170409supp2.xlsx]

## Sheet: Sheet1
Bone identifier	Element	Taxon	Bd						Average LSI
3592	Tibia	Sheep or goat	29.8						0.0509704
Bone identifier	Element	Taxon	Bd						Average LSI
8116	Metacarpal	Sheep	20.8						-0.105183
12626	Metacarpal	Sheep	26						-0.00827253
Bone identifier	Element	Taxon	GLl	GLm	Dl	Bd	H	BpT	Average LSI
5844	Astragalus	Sheep	33.3						0.0268999
7585	Astragalus	Sheep or goat				22.2			0.0540969
7865	Astragalus	Sheep		34			29.7	17	0.0646113
12365	Astragalus	Sheep	30.1	29	17	18.4	24.4	13.5	-0.0153687
13554	Astragalus	Sheep	33.7	31.5	19	19.9	27.1	15.4	0.0264603
13571	Astragalus	Sheep		30.9					0.0230909
13879	Astragalus	Sheep	33.1	29.7	18.5	20.6	26.2	14.8	0.0189793
Bone identifier	Element	Taxon	GLpe	Bp	SD	Bd			Average LSI
89	Ph1	Sheep	47.3	13.8	10.5	13			0.0468459
92	Ph1	Sheep				12			0.00729924
165	Ph1	Sheep				13			0.0420613
568	Ph1	Sheep		15					0.0621479
779	Ph1	Sheep		14.1					0.0352758
1153	Ph1	Sheep	46.8	16.2	11.9	15.7			0.0971796
1341	Ph1	Sheep				13.8			0.0679971
3542	Ph1	Sheep				12.3			0.0180231
3661	Ph1	Sheep				13.6			0.0616569
3694	Ph1	Sheep	42.4	12.9	9.4	11.4			0.00137478
3842	Ph1	Sheep			11	13.1			0.0522554
4507	Ph1	Sheep	44.4	14.3	11.6	14.8			0.0687374
4827	Ph1	Sheep				14.8			0.0983797
4837	Ph1	Sheep or goat				12.5			0.025028
5019	Ph1	Sheep or goat		14.3					0.0413927
6151	Ph1	Sheep		13.8					0.0259357
6774	Ph1	Sheep or goat				13.6			0.0616569
6889	Ph1	Sheep or goat				13.4			0.0552228
7362	Ph1	Sheep	43	13.5	10.8	13.6			0.0420689
7369	Ph1	Sheep				11.8			0
7656	Ph1	Sheep or goat		13.1					0.00332794
7778	Ph1	Sheep				12.8			0.035328
8141	Ph1	Sheep	43.8	13.9	10.3	12.1			0.0294056
11930	Ph1	Sheep or goat				13.4			0.0552228
12054	Ph1	Sheep		11.8	9.9	10.1			-0.032086
12757	Ph1	Sheep or goat		12.2					-0.0275835
12819	Ph1	Sheep or goat				11.9			0.00366495
12978	Ph1	Sheep	42.1	11.4	9.2	11.8			-0.0114081
13009	Ph1	Sheep or goat				12.9			0.0387077
13065	Ph1	Sheep				12.8			0.035328
13252	Ph1	Sheep or goat				14.7			0.0954353
13772	Ph1	Sheep or goat				14.9			0.101304
Bone identifier	Element	Taxon	GLpe	Bp	SD	Bd
194	Ph2	Sheep	25.7	12	9.8	9.8
278	Ph2	Sheep	26.4	12.6	9.3	10
365	Ph2	Sheep	23	11	8	9.3
438	Ph2	Sheep		13.1		11.1
780	Ph2	Sheep	23.4	11.7	8.8	9.6
1343	Ph2	Sheep	24.3		10.1	11.6
1480	Ph2	Sheep	23.3	12.4	9	9.9
1481	Ph2	Sheep		12
1482	Ph2	Sheep	24.8	11.9	9	9.6
1572	Ph2	Sheep	24.8	12.7	9.4	10.2
1579	Ph2	Sheep	26	13.9	10.1	10.8
1580	Ph2	Sheep	25.1	12.4	9	9.7
1698	Ph2	Sheep		12.5	8.9
2108	Ph2	Sheep	25	11.5	9
3505	Ph2	Sheep	25.9	12.7	9.7	10.5
3548	Ph2	Sheep or goat		12.6
3711	Ph2	Sheep or goat		14.1
3781	Ph2	Sheep or goat		11.1
3814	Ph2	Sheep	23.9	12.8	9.5	9.7
3815	Ph2	Sheep	25.1	13.1	9.1	10.2
3850	Ph2	Sheep or goat		12.4	10
3878	Ph2	Sheep	24.7	12.7	10.1	12
3986	Ph2	Sheep	25.1	11.6	9.7
4087	Ph2	Sheep	25		9.4	9.3
4248	Ph2	Sheep	26.5	13.7	10.2	10.8
4263	Ph2	Sheep	23.4		9
4286	Ph2	Sheep	23.2	12.4	8.9	9.4
4287	Ph2	Sheep	26.8	13.2	10.1	10.8
4346	Ph2	Sheep	25.1	15	11.1	11.6
4785	Ph2	Sheep or goat		15.1
4874	Ph2	Sheep	24.1	13.9	10.3	10.3
4875	Ph2	Sheep	26.1	13.7	10.6	11.3
4891	Ph2	Sheep	26.7	13.6	9.7	10.7
5027	Ph2	Sheep or goat	24.9	11.2	8.9	9.4
5113	Ph2	Sheep or goat		11.9
5192	Ph2	Sheep	26.4	12.7	9.5	10.7
5324	Ph2	Sheep or goat		13.1	8.9	10.3
5434	Ph2	Sheep or goat		14.1
5520	Ph2	Sheep	24.4	11.2	8.6	9
5521	Ph2	Sheep or goat	23		9.4
5704	Ph2	Sheep	26.6	13.1	9.7	10.5
5811	Ph2	Sheep	24.5	13.6	10.2	10.8
5869	Ph2	Sheep or goat		12.8
5924	Ph2	Sheep or goat	23.3	11	8.1	9
6146	Ph2	Sheep or goat				12
6149	Ph2	Sheep or goat		11.1
6245	Ph2	Sheep or goat		11.8
6973	Ph2	Sheep				11.1
7044	Ph2	Sheep	25.4	14.4	10.9	11.6
7045	Ph2	Sheep or goat				11.2
7084	Ph2	Sheep or goat				10.5
7119	Ph2	Sheep or goat		12
7128	Ph2	Sheep	23.5	13.2	10.5	11.6
10453	Ph2	Sheep or goat				10.2
12347	Ph2	Sheep	25.8		9.7	11.4
12387	Ph2	Sheep or goat				9.9
12446	Ph2	Sheep or goat				10.2
12542	Ph2	Sheep	24.6	12.4	9.5	9.6
12629	Ph2	Sheep or goat		11.8
12847	Ph2	Sheep	26.7	15.3	11.2	11.9
13006	Ph2	Sheep	27.8	13.9	10.5	10.9
13029	Ph2	Sheep or goat		10.5
13190	Ph2	Sheep or goat		12.5
13881	Ph2	Sheep	24.7	12.9	9.6	10.7
Bone identifer	Element	Taxon	DLS	Ld	MBS
1246	Ph3	Sheep	32.6	27.4	7.3
1523	Ph3	Sheep			6.1
3900	Ph3	Sheep	34.6	27.2	7.7
6107	Ph3	Sheep	33.2	28.8	6.2
6811	Ph3	Sheep			6.6
7141	Ph3	Sheep	27.5		5.1
7621	Ph3	Sheep	36.8	30.5	6.4
13013	Ph3	Sheep or goat	34.4
